# Supplementary material for: Targeted Therapy in the Palliative Setting of Colorectal Cancer—Survival and Medical Costs
Source: Cancers (Basel). 2023 Jun 1;15(11):3022. doi: 10.3390/cancers15113022 (PMC10252087; doi:10.3390/cancers15113022)
Supplement: Supplementary file 1 [file cancers-15-03022-s001.zip]

Archive with 1 entries (1 files):
- cancers-2359623-supplementary.pdf
